# Supplementary material for: Through Human Eyes: Owner Insights into the Social Relationships of Pet Rats
Source: Animals (Basel). 2025 Sep 2;15(17):2579. doi: 10.3390/ani15172579 (PMC12427543; doi:10.3390/ani15172579)
Supplement: Supplementary file 1 [file animals-15-02579-s001.zip]

Archive with 3 entries (3 files):
- Supplementary Material File S1.pdf
- Supplementary Material File S2.pdf
- Supplementary Material File S3.pdf
